# Supplementary material for: LitR directly upregulates autoinducer synthesis and luminescence in Aliivibrio logei
Source: PeerJ. 2021 Sep 21;9:e12030. doi: 10.7717/peerj.12030 (PMC8462370; doi:10.7717/peerj.12030)
Supplement: Supplemental Information 3 [file peerj-09-12030-s003.gb]

LOCUS       p15Tctac-litR        5337 bp    DNA     circular     19-JUL-2019
SOURCE      
  ORGANISM  
COMMENT     This file is created by Vector NTI
            http://www.invitrogen.com/
COMMENT     VNTDATE|-12824030|
COMMENT     VNTDBDATE|-12908957|
COMMENT     LSOWNER|
COMMENT     VNTNAME|p15Tctac-litR|
COMMENT     VNTAUTHORNAME|Demo User|
COMMENT     VNTAUTHORTEL|2|
COMMENT     VNTAUTHOREML|1|
COMMENT     Vector_NTI_Display_Data_(Do_Not_Edit!)
COMMENT     (SXF 
COMMENT      (CGexDoc "p15Tctac-litR" 0 5337 
COMMENT       (CDBMol 0 0 1 1 1 0 0 0 0 "" "" 0 0 0 0 (CObList) (CObList) (CObList) 
COMMENT        (CObList) -1 "") 
COMMENT       (CDocSetData 1 1 1 0 0 0 "MAIN" 1 1 1 1 0 0 1 1 0 1 10 10 4294967295 150 
COMMENT        0 1 0 (CHomObj 0 0 0 3 75) (CWordArray) (CWordArray) (CStringList) 
COMMENT        (CStringList) (CStringList "taa" "tga" "tag") (CObList) 1 "({0,2},1)" 0 
COMMENT        0 "" 0 4294967295 0 0 0 0 0 0 0 "MAIN" 0 0 30 0 
COMMENT        (CProteinMotifSearchObject 70 20 1 1 1 1 0 0 1 0 0 0 0 0)) 
COMMENT       (CMolPar 0 0 1 2889 2890 1 5337 0 0 0 0 0 0 0 0) (CStringList) 
COMMENT       (CStringList) (CObList) (COAPar 25 250 50 0 6 4 3 7) 
COMMENT       (COAPar 25 250 50 0 6 4 3 7) (COAPar 25 250 50 0 6 4 3 7) 
COMMENT       (CObList 
COMMENT        #0=(CRSite (CStringList) "taa" "taa" 1 0 63 79 0 91 0 127 0 150 0 191 0 
COMMENT            207 0 230 0 419 0 460 0 485 0 496 0 530 0 578 0 581 0 590 0 646 0 
COMMENT            662 0 707 0 719 0 746 0 794 0 827 0 838 0 857 0 861 0 984 0 1243 0 
COMMENT            1357 0 1558 0 1621 0 1662 0 1668 0 1838 0 1846 0 1916 0 1923 0 1953 
COMMENT            0 1960 0 1982 0 1990 0 2019 0 2549 0 2565 0 3047 0 3224 0 3546 0 
COMMENT            3570 0 3600 0 3696 0 3934 0 4006 0 4057 0 4108 0 4251 0 4291 0 4542 
COMMENT            0 4722 0 4781 0 4866 0 4965 0 5004 0 5201 0 5274 0 0 "") 
COMMENT        #1=(CRSite (CStringList) "tta" "tta" 1 0 74 4 0 190 0 418 0 422 0 459 0 
COMMENT            490 0 510 0 543 0 589 0 645 0 673 0 741 0 767 0 778 0 803 0 837 0 
COMMENT            854 0 888 0 896 0 1034 0 1198 0 1242 0 1421 0 1441 0 1550 0 1629 0 
COMMENT            1638 0 1661 0 1713 0 1798 0 1834 0 1837 0 1873 0 1943 0 1959 0 1972 
COMMENT            0 1981 0 2081 0 2654 0 2669 0 2849 0 2927 0 3038 0 3084 0 3433 0 
COMMENT            3440 0 3701 0 3733 0 3823 0 3933 0 4056 0 4121 0 4161 0 4238 0 4250 
COMMENT            0 4455 0 4528 0 4541 0 4721 0 4780 0 4790 0 4802 0 4818 0 4825 0 
COMMENT            4901 0 4924 0 4955 0 4964 0 5175 0 5213 0 5259 0 5273 0 5315 0 5336 
COMMENT            0 0 "") 
COMMENT        #2=(CRSite (CStringList) "tga" "tga" 1 0 83 171 0 176 0 184 0 222 0 323 
COMMENT            0 335 0 449 0 452 0 470 0 550 0 602 0 658 0 680 0 692 0 701 0 722 0 
COMMENT            734 0 806 0 875 0 892 0 904 0 916 0 969 0 1049 0 1052 0 1064 0 1121 
COMMENT            0 1153 0 1254 0 1299 0 1318 0 1470 0 1570 0 1625 0 1645 0 1673 0 
COMMENT            1691 0 1895 0 1936 0 2012 0 2171 0 2417 0 2591 0 2636 0 2657 0 2750 
COMMENT            0 2930 0 2997 0 3068 0 3199 0 3277 0 3385 0 3403 0 3449 0 3474 0 
COMMENT            3507 0 3519 0 3647 0 3681 0 3687 0 3756 0 3819 0 3873 0 4050 0 4072 
COMMENT            0 4129 0 4138 0 4174 0 4383 0 4387 0 4623 0 4656 0 4766 0 4786 0 
COMMENT            4858 0 4892 0 4898 0 4935 0 5054 0 5130 0 5280 0 5283 0 5322 0 0 "") 
COMMENT        #3=(CRSite (CStringList) "tca" "tca" 1 0 98 38 0 83 0 104 0 147 0 194 0 
COMMENT            238 0 256 0 347 0 371 0 395 0 482 0 501 0 507 0 536 0 556 0 569 0 
COMMENT            653 0 677 0 725 0 755 0 782 0 944 0 961 0 1008 0 1060 0 1073 0 1108 
COMMENT            0 1149 0 1308 0 1324 0 1329 0 1430 0 1458 0 1476 0 1531 0 1650 0 
COMMENT            1723 0 1739 0 1785 0 1820 0 1829 0 1841 0 1863 0 1881 0 1900 0 1929 
COMMENT            0 1946 0 1975 0 1998 0 2030 0 2036 0 2051 0 2139 0 2276 0 2333 0 
COMMENT            2378 0 2414 0 2516 0 2525 0 2600 0 2609 0 2672 0 2711 0 2796 0 2807 
COMMENT            0 3006 0 3018 0 3056 0 3074 0 3232 0 3257 0 3453 0 3667 0 3672 0 
COMMENT            3736 0 3949 0 4041 0 4053 0 4152 0 4219 0 4299 0 4309 0 4315 0 4363 
COMMENT            0 4426 0 4523 0 4551 0 4609 0 4633 0 4649 0 4718 0 4795 0 4799 0 
COMMENT            4874 0 4909 0 5155 0 5219 0 5267 0 0 "") 
COMMENT        #4=(CRSite (CStringList) "tag" "tag" 1 0 34 287 0 382 0 511 0 559 0 742 
COMMENT            0 797 0 814 0 897 0 1015 0 1284 0 1487 0 1630 0 1639 0 1735 0 1857 0 
COMMENT            1888 0 1968 0 2066 0 2072 0 2156 0 2684 0 2993 0 3128 0 3415 0 3441 
COMMENT            0 3650 0 3981 0 4239 0 4323 0 4494 0 4791 0 4803 0 5007 0 5337 0 0 
COMMENT            "") 
COMMENT        #5=(CRSite (CStringList) "cta" "cta" 1 0 45 286 0 291 0 318 0 409 0 495 
COMMENT            0 529 0 616 0 745 0 813 0 826 0 941 0 965 0 1014 0 1037 0 1160 0 
COMMENT            1354 0 1561 0 1667 0 1856 0 1989 0 2018 0 2142 0 2155 0 2161 0 2182 
COMMENT            0 2248 0 2261 0 2268 0 2307 0 2364 0 2530 0 2533 0 2548 0 2639 0 
COMMENT            2880 0 3046 0 3139 0 3223 0 3414 0 4060 0 4107 0 4889 0 5190 0 5205 
COMMENT            0 5293 0 0 "")) 
COMMENT       (CObList 
COMMENT        #6=(CFSignal (CObList) "p15ori" 33 0 0 1011 1923 0 (CStringList) 
COMMENT            (CStringList) 1 1 1 1 "") 
COMMENT        #7=(CFSignal (CObList) "lacI" 4 0 0 3686 4768 0 (CStringList) 
COMMENT            (CStringList) 1 1 1 1 "") 
COMMENT        #8=(CFSignal (CObList) "TcR" 4 0 0 2011 3201 0 (CStringList) 
COMMENT            (CStringList) 1 1 1 1 "") 
COMMENT        #9=(CFSignal (CObList) "litR" 4 0 0 258 863 0 (CStringList) 
COMMENT            (CStringList) 1 1 1 1 "") 
COMMENT        #10=(CFSignal (CObList) "Ptac" 30 0 0 205 211 0 (CStringList) 
COMMENT             (CStringList) 1 1 1 1 "")) (CObList) (CObList) (CObList) (CObList) 
COMMENT       (CObList) (CObList) 
COMMENT       (CTextView 0 
COMMENT        #11=(CGroupPar (CParagraph 0 (0 0) 1 2 0 0 180) 
COMMENT             (CObjectList 
COMMENT              #12=(CRefLinePar 
COMMENT                   (CLinePar (CParagraph 0 (0 0) 0 2 0 1 233) "p15Tctac-litR" 2) 
COMMENT                   5 "" 0 4) 
COMMENT              #13=(CFolderPar 
COMMENT                   (CGroupPar (CParagraph 1 (0 0) 1 1 0 0 178) 
COMMENT                    (CObjectList 
COMMENT                     #14=(CLinePar (CParagraph 0 (0 0) 1 2 1 0 180) 
COMMENT                          "DNA 'p15Tctac-litR'" 1) 
COMMENT                     #15=(CLinePar (CParagraph 0 (0 0) 1 2 1 0 180) 
COMMENT                          "Local object" 1) 
COMMENT                     #16=(CLinePar (CParagraph 0 (0 0) 1 2 1 0 180) 
COMMENT                          "Created: 05/21/19 12:05" 1) 
COMMENT                     #17=(CLinePar (CParagraph 0 (0 0) 1 2 1 0 180) 
COMMENT                          "Last Modified: 07/19/19 11:32" 1) 
COMMENT                     #18=(CLinePar (CParagraph 0 (0 0) 1 2 1 0 180) 
COMMENT                          "length: 5337 bp" 1) 
COMMENT                     #19=(CLinePar (CParagraph 0 (0 0) 1 2 1 0 180) 
COMMENT                          "storage type: Basic" 1) 
COMMENT                     #20=(CLinePar (CParagraph 0 (0 0) 1 2 1 0 180) 
COMMENT                          "form: Circular" 1))) "General Description") 
COMMENT              #21=(CFolderPar 
COMMENT                   (CGroupPar (CParagraph 2 (0 0) 1 1 0 0 178) (CObjectList)) 
COMMENT                   "Standard Fields") 
COMMENT              #22=(CRefLinePar 
COMMENT                   (CLinePar (CParagraph 0 (0 0) 0 2 0 0 233) "Comments" 2) 1 "" 
COMMENT                   0 0) 
COMMENT              #23=(CFolderPar 
COMMENT                   (CGroupPar (CParagraph 8 (0 0) 1 2 0 0 178) (CObjectList)) 
COMMENT                   "Annotations") 
COMMENT              #24=(CFolderPar 
COMMENT                   (CGroupPar (CParagraph 12 (6 0) 1 1 0 0 178) 
COMMENT                    (CObjectList 
COMMENT                     #25=(CFolderPar 
COMMENT                          (CGroupPar (CParagraph 4 (7 4 0) 1 1 1 0 178) 
COMMENT                           (CObjectList 
COMMENT                            #26=(CFolderPar 
COMMENT                                 (CGroupPar 
COMMENT                                  (CParagraph 258 (3 #9# 0) 1 2 2 0 327) 
COMMENT                                  (CObjectList 
COMMENT                                   #27=(CLinePar 
COMMENT                                        (CParagraph 0 (0 0) 1 2 3 0 180) 
COMMENT                                        "Start: 258   End: 863 " 1))) "litR") 
COMMENT                            #28=(CFolderPar 
COMMENT                                 (CGroupPar 
COMMENT                                  (CParagraph 2011 (3 #8# 0) 1 2 2 0 327) 
COMMENT                                  (CObjectList 
COMMENT                                   #29=(CLinePar 
COMMENT                                        (CParagraph 0 (0 0) 1 2 3 0 180) 
COMMENT                                        "Start: 2011  End: 3201" 1))) "TcR") 
COMMENT                            #30=(CFolderPar 
COMMENT                                 (CGroupPar 
COMMENT                                  (CParagraph 3686 (3 #7# 0) 1 2 2 0 327) 
COMMENT                                  (CObjectList 
COMMENT                                   #31=(CLinePar 
COMMENT                                        (CParagraph 0 (0 0) 1 2 3 0 180) 
COMMENT                                        "Start: 3686  End: 4768" 1))) "lacI"))) 
COMMENT                          "CDS (3 total)") 
COMMENT                     #32=(CFolderPar 
COMMENT                          (CGroupPar (CParagraph 30 (7 30 0) 1 1 1 0 178) 
COMMENT                           (CObjectList 
COMMENT                            #33=(CFolderPar 
COMMENT                                 (CGroupPar 
COMMENT                                  (CParagraph 205 (3 #10# 0) 1 2 2 0 194) 
COMMENT                                  (CObjectList 
COMMENT                                   #34=(CLinePar 
COMMENT                                        (CParagraph 0 (0 0) 1 2 3 0 180) 
COMMENT                                        "Start: 205   End: 211 " 1))) "Ptac"))) 
COMMENT                          "Promoter Prokaryotic (1 total)") 
COMMENT                     #35=(CFolderPar 
COMMENT                          (CGroupPar (CParagraph 33 (7 33 0) 1 1 1 0 178) 
COMMENT                           (CObjectList 
COMMENT                            #36=(CFolderPar 
COMMENT                                 (CGroupPar 
COMMENT                                  (CParagraph 1011 (3 #6# 0) 1 2 2 0 194) 
COMMENT                                  (CObjectList 
COMMENT                                   #37=(CLinePar 
COMMENT                                        (CParagraph 0 (0 0) 1 2 3 0 180) 
COMMENT                                        "Start: 1011  End: 1923" 1))) "p15ori"))) 
COMMENT                          "Replication Origin (1 total)"))) "Feature Map") 
COMMENT              #38=(CFolderPar 
COMMENT                   (CGroupPar (CParagraph 15 (12 0) 1 1 0 0 178) 
COMMENT                    (CObjectList 
COMMENT                     #39=(CFolderPar 
COMMENT                          (CGroupPar (CParagraph 0 (0 0) 1 2 1 0 178) 
COMMENT                           (CObjectList 
COMMENT                            #40=(CFolderPar 
COMMENT                                 (CGroupPar (CParagraph 1 (0 0) 1 1 2 0 178) 
COMMENT                                  (CObjectList)) "Reading Frame 1 (0 ORFs)") 
COMMENT                            #41=(CFolderPar 
COMMENT                                 (CGroupPar (CParagraph 2 (0 0) 1 1 2 0 178) 
COMMENT                                  (CObjectList)) "Reading Frame 2 (0 ORFs)") 
COMMENT                            #42=(CFolderPar 
COMMENT                                 (CGroupPar (CParagraph 3 (0 0) 1 1 2 0 178) 
COMMENT                                  (CObjectList)) "Reading Frame 3 (0 ORFs)"))) 
COMMENT                          "Direct(Forward) strand") 
COMMENT                     #43=(CFolderPar 
COMMENT                          (CGroupPar (CParagraph 1 (0 0) 1 2 1 0 178) 
COMMENT                           (CObjectList 
COMMENT                            #44=(CFolderPar 
COMMENT                                 (CGroupPar (CParagraph 1 (0 0) 1 1 2 0 178) 
COMMENT                                  (CObjectList)) "Reading Frame 1 (0 ORFs)") 
COMMENT                            #45=(CFolderPar 
COMMENT                                 (CGroupPar (CParagraph 2 (0 0) 1 1 2 0 178) 
COMMENT                                  (CObjectList)) "Reading Frame 2 (0 ORFs)") 
COMMENT                            #46=(CFolderPar 
COMMENT                                 (CGroupPar (CParagraph 3 (0 0) 1 1 2 0 178) 
COMMENT                                  (CObjectList)) "Reading Frame 3 (0 ORFs)"))) 
COMMENT                          "Complementary(Reverse) strand"))) 
COMMENT                   "Open Reading Frames")))) 
COMMENT       (CGraphView 
COMMENT        (CWStyleSheet 
COMMENT         (CObjectList 
COMMENT          #47=(CWidgetStyle "RSite Label" 1 (LOGPEN 0 0 13408563) 1 0 1 
COMMENT               (LOGFONT 0 0 0 0 400 0 0 0 0 3 2 1 18 "Georgia") 0.555556 0 1 5 
COMMENT               "@N (@S)" 0) 
COMMENT          #48=(CWidgetStyle "Signal Label" 1 (LOGPEN 0 0 0) 1 0 1 
COMMENT               (LOGFONT 0 0 0 0 700 0 0 0 0 3 2 1 34 "Arial") 0.666667 0 1 1 
COMMENT               "@N" 0) 
COMMENT          #49=(CWidgetStyle "Molecule Label 2" 0 0 1 
COMMENT               (LOGFONT 0 0 0 0 400 0 0 0 0 3 2 1 18 "Georgia") 0.555556 0 1 16 
COMMENT               "@L bp" 0) 
COMMENT          #50=(CWidgetStyle "Molecule Label 1" 0 0 1 
COMMENT               (LOGFONT 0 0 0 0 400 0 0 0 0 3 2 1 34 "Verdana") 0.833333 0 1 1 
COMMENT               "@N" 0) 
COMMENT          #51=(CWidgetStyle "Shape 3" 1 (LOGPEN 0 0 3355545) 1 1 
COMMENT               (LOGBRUSH 0 6724095 0) 0 0 1 (LOGSHAPE 9 1 0.8 1.8 0)) 
COMMENT          #52=(CWidgetStyle "Shape 1" 1 (LOGPEN 0 0 6723840) 1 1 
COMMENT               (LOGBRUSH 0 10079334 0) 0 0 1 (LOGSHAPE 9 1 0.8 1.8 0)) 
COMMENT          #53=(CWidgetStyle "Axis" 1 (LOGPEN 0 0 10079436) 2 1 
COMMENT               (LOGBRUSH 0 13434879 0) 0 0 1 (LOGSHAPE 10 1 0 0 0)) 
COMMENT          #54=(CWidgetStyle "Line 2" 1 (LOGPEN 0 0 6723840) 8 0 0 0 1 
COMMENT               (LOGSHAPE 1 1.9 0 0 0)) 
COMMENT          #55=(CWidgetStyle "RSite" 1 (LOGPEN 0 0 10053171) 8 0 0 0 1 
COMMENT               (LOGSHAPE 1 1.9 0 0 0)) 
COMMENT          #56=(CWidgetStyle "Short Signal" 1 (LOGPEN 0 0 13395507) 10 0 0 0 1 
COMMENT               (LOGSHAPE 1 1.9 0 0 0)) 
COMMENT          #57=(CWidgetStyle "Uniq RSite Label" 1 (LOGPEN 0 0 153) 1 0 1 
COMMENT               (LOGFONT 0 0 0 0 400 0 0 0 0 3 2 1 18 "Georgia") 0.555556 128 1 5 
COMMENT               "@N (@S)" 0) 
COMMENT          #58=(CWidgetStyle "Vanilla" 1 (LOGPEN 0 0 0) 1 1 
COMMENT               (LOGBRUSH 0 16777215 0) 1 
COMMENT               (LOGFONT 0 0 0 0 400 0 0 0 0 7 48 2 18 "Times New Roman") 0.8 0 1 
COMMENT               2 "?" 0) 
COMMENT          #59=(CWidgetStyle "Mark 1" 0 0 1 
COMMENT               (LOGFONT 0 0 0 0 400 0 0 0 2 7 48 2 2 "Windings") 0.7 0 1 2 "?" 0) 
COMMENT          #60=(CWidgetStyle "Motif Label" 1 (LOGPEN 0 0 16744512) 1 0 1 
COMMENT               (LOGFONT 0 0 0 0 400 0 0 0 0 3 2 1 34 "Arial") 0.611111 8388608 1 
COMMENT               65535 "@N (@H)" 0) 
COMMENT          #61=(CWidgetStyle "Fragment Label 2" 1 (LOGPEN 0 0 0) 1 0 1 
COMMENT               (LOGFONT 0 0 0 0 400 0 0 0 0 3 2 1 49 "Courier New") 1.05 0 1 48 
COMMENT               "@F bp (molecule @L bp)" 0) 
COMMENT          #62=(CWidgetStyle "Fragment Label 1" 1 (LOGPEN 0 0 0) 1 0 1 
COMMENT               (LOGFONT 0 0 0 0 400 0 0 0 0 3 2 1 34 "Arial") 0.91 0 1 1 
COMMENT               "Fragment of @N" 0) 
COMMENT          #63=(CWidgetStyle "Shape 4" 1 (LOGPEN 0 0 0) 1 1 
COMMENT               (LOGBRUSH 2 8388608 5) 0 0 0) 
COMMENT          #64=(CWidgetStyle "Shape 2" 1 (LOGPEN 0 0 0) 1 1 (LOGBRUSH 0 128 0) 0 
COMMENT               0 0) 
COMMENT          #65=(CWidgetStyle "Shape 0" 1 (LOGPEN 0 0 0) 1 1 (LOGBRUSH 0 0 0) 0 0 
COMMENT               0) 
COMMENT          #66=(CWidgetStyle "ORF" 1 (LOGPEN 0 0 16384) 8 0 0 0 1 
COMMENT               (LOGSHAPE 7 0.2 3.41182 2.86186 0.609808)) 
COMMENT          #67=(CWidgetStyle "Line 4" 1 (LOGPEN 0 0 32768) 8 0 0 0 0) 
COMMENT          #68=(CWidgetStyle "Line 3" 1 (LOGPEN 0 0 16711680) 8 0 0 0 0) 
COMMENT          #69=(CWidgetStyle "Line 1" 1 (LOGPEN 0 0 16711680) 1 0 0 0 0) 
COMMENT          #70=(CWidgetStyle "Short Promoter" 1 (LOGPEN 0 0 128) 6 0 0 0 0) 
COMMENT          #71=(CWidgetStyle "Motif" 1 (LOGPEN 0 0 0) 1 0 0 0 0) 
COMMENT          #72=(CWidgetStyle "Line 0" 1 (LOGPEN 0 0 0) 8 0 0 0 0) 
COMMENT          #73=(CWidgetStyle "Void" 0 0 0 0 0) 
COMMENT          #74=(CWidgetStyle "General Label" 1 (LOGPEN 0 0 0) 1 0 1 
COMMENT               (LOGFONT 0 0 0 0 400 0 0 0 0 3 2 1 18 "Times New Roman") 0.91 0 1 
COMMENT               3 "@T @N " 0) 
COMMENT          #75=(CWidgetStyle "Position" 1 (LOGPEN 0 0 0) 1 0 0 0 0) 
COMMENT          #76=(CWidgetStyle "Annotation" 0 0 1 
COMMENT               (LOGFONT 0 0 0 0 400 0 0 0 0 3 2 1 18 "Times New Roman") 0.91 0 0 
COMMENT               0) 
COMMENT          #77=(CWidgetStyle "Position Label" 1 (LOGPEN 0 0 8388608) 1 0 1 
COMMENT               (LOGFONT 0 0 0 0 400 0 1 0 0 3 2 1 34 "Arial") 0.63 8388608 1 1 
COMMENT               "@N" 0) 
COMMENT          #78=(CWidgetStyle "Range" 1 (LOGPEN 0 0 0) 1 1 (LOGBRUSH 0 16777215 0) 
COMMENT               0 0 0) 
COMMENT          #79=(CWidgetStyle "Range Label" 1 (LOGPEN 0 0 8388608) 1 0 1 
COMMENT               (LOGFONT 0 0 0 0 400 0 1 0 0 3 2 1 34 "Arial") 0.63 8388608 1 1 
COMMENT               "@N" 0) 
COMMENT          #80=(CWidgetStyle "ORF Label" 1 (LOGPEN 0 0 49216) 1 0 1 
COMMENT               (LOGFONT 0 0 0 0 400 0 0 0 0 3 2 1 18 "Times New Roman") 0.611111 
COMMENT               0 1 65535 "@N" 0) 
COMMENT          #81=(CWidgetStyle "CDS Label" 1 (LOGPEN 0 0 4227264) 1 0 1 
COMMENT               (LOGFONT 0 0 0 0 400 0 0 0 0 3 2 1 34 "Arial") 0.555556 255 1 1 
COMMENT               "@N" 0) 
COMMENT          #82=(CWidgetStyle "Shape 5" 1 (LOGPEN 0 0 0) 3 1 
COMMENT               (LOGBRUSH 0 16777113 0) 1 
COMMENT               (LOGFONT 0 0 0 0 400 0 0 0 0 7 48 2 50 "Arial") 0.9 0 0 1 
COMMENT               (LOGSHAPE 9 1 0.8 1.8 0)) 
COMMENT          #83=(CWidgetStyle "CDS" 1 (LOGPEN 0 0 0) 1 1 (LOGBRUSH 2 39423 3) 0 0 
COMMENT               1 (LOGSHAPE 9 1 0.8 1.8 0)) 
COMMENT          #84=(CWidgetStyle "Label 2" 1 (LOGPEN 0 0 4227264) 1 0 1 
COMMENT               (LOGFONT 0 0 0 0 400 0 0 0 0 3 2 1 34 "Arial") 0.944444 8388608 1 
COMMENT               1 "@N" 0) 
COMMENT          #85=(CWidgetStyle "Label 3" 1 (LOGPEN 0 0 8421376) 1 0 1 
COMMENT               (LOGFONT 0 0 0 0 700 255 0 0 0 3 2 1 34 "Arial") 0.833333 255 1 5 
COMMENT               "@N (@S)" 0) 
COMMENT          #86=(CWidgetStyle "Label 4" 1 (LOGPEN 0 0 8437824) 1 0 1 
COMMENT               (LOGFONT 0 0 0 0 400 0 0 0 0 3 2 1 34 "Arial") 0.722222 0 1 5 
COMMENT               "@N (@S)" 0)) 0.164644 1.74233 0.164644 2.53336 
COMMENT         (70 (CShapeMapEntry 0 "Unique RSite" 1 "Uniq RSite Label") 67 
COMMENT          (CShapeMapEntry 0 "ORF" 0 "ORF Label")) 40.0378 40.0378 39 39 0.1 
COMMENT         -4789) 1 1 0 1 1 
COMMENT        (mapper: 16.37 -14.5073 40.0378 40.0378 0.01 10 -1 5337 5337 1 0 0) 
COMMENT        #87=(CGroupWidget (CWidget 0 (0 0) 1 2 0 0 Nil 1819632485 100) 
COMMENT             (CObjectList 
COMMENT              #88=(CGroupWidget (CWidget 1 (0 0) 1 2 0 0 Nil -482 100) 
COMMENT                   (CObjectList 
COMMENT                    #89=(CAxis 
COMMENT                         (CWideLine (CWidget 0 (0 0) 1 2 0 0 #53# 110954908 0) 
COMMENT                          (LOGPEN 0 0 10079436) 2 (LOGBRUSH 0 13434879 0) 1 
COMMENT                          6.27536 6.27336 1 0.0214037) 0.117541) 
COMMENT                    #90=(CLabel (CWidget 1001 (0 0) 1 2 0 0 #50# 0 100) 
COMMENT                         (LOGPEN 0 0 0) 1 
COMMENT                         (LOGFONT 58 22 0 0 400 0 0 0 0 3 2 1 34 "Verdana") 
COMMENT                         1.74233 0.833333 0 "p15Tctac-litR" "@N" 1 0 0.871165 0 
COMMENT                         -10 7.29311 1.42365 Nil) 
COMMENT                    #91=(CLabel (CWidget 1002 (0 0) 1 2 0 0 #49# 308 100) 
COMMENT                         (LOGPEN 0 0 0) 1 
COMMENT                         (LOGFONT 38 14 0 0 400 0 0 0 0 3 2 1 18 "Georgia") 
COMMENT                         1.74233 0.555556 0 "5337 bp" "@L bp" 16 0 -0.871165 0 
COMMENT                         -10.8 2.87229 0.89915 Nil)) (CObjectList)) 
COMMENT              #92=(CGroupWidget (CWidget 13 (12 0) 1 2 0 0 Nil -999 100) 
COMMENT                   (CObjectList) (CObjectList)) 
COMMENT              #93=(CGroupWidget (CWidget 10 (6 0) 1 2 0 0 Nil -581 100) 
COMMENT                   (CObjectList 
COMMENT                    #94=(CGroupWidget 
COMMENT                         (CWidget 4 (7 4 0) 1 2 0 0 Nil 543517801 100) 
COMMENT                         (CObjectList 
COMMENT                          #95=(CWideArrow 
COMMENT                               (CWideLine 
COMMENT                                (CWidget 0 (3 #7# 0) 1 2 0 0 #51# 0 100) 
COMMENT                                (LOGPEN 0 0 3355545) 1 (LOGBRUSH 0 6724095 0) 1 
COMMENT                                0.668811 1.94178 1 0.082322) 0.8 1.8 0) 
COMMENT                          #96=(CLabel (CWidget 0 (0 0) 1 2 0 0 #48# 0 100) 
COMMENT                               (LOGPEN 0 0 0) 1 
COMMENT                               (LOGFONT 46 17 0 0 700 0 0 0 0 3 2 1 34 "Arial") 
COMMENT                               1.74233 0.666667 0 "lacI" "@N" 1 -13.8517 3.48466 
COMMENT                               0 -10 1.49858 1.09896 #95#) 
COMMENT                          #97=(CWideArrow 
COMMENT                               (CWideLine 
COMMENT                                (CWidget 0 (3 #8# 0) 1 2 0 0 #51# 0 100) 
COMMENT                                (LOGPEN 0 0 3355545) 1 (LOGBRUSH 0 6724095 0) 1 
COMMENT                                2.51068 3.9106 1 0.082322) 0.8 1.8 0) 
COMMENT                          #98=(CLabel (CWidget 0 (0 0) 1 2 0 0 #48# 0 100) 
COMMENT                               (LOGPEN 0 0 0) 1 
COMMENT                               (LOGFONT 46 17 0 0 700 0 0 0 0 3 2 1 34 "Arial") 
COMMENT                               1.74233 0.666667 0 "TcR" "@N" 1 2.5805 -13.9386 0 
COMMENT                               -10 1.64844 1.09896 #97#) 
COMMENT                          #99=(CWideArrow 
COMMENT                               (CWideLine 
COMMENT                                (CWidget 0 (3 #9# 0) 1 2 0 0 #51# 0 100) 
COMMENT                                (LOGPEN 0 0 3355545) 1 (LOGBRUSH 0 6724095 0) 1 
COMMENT                                5.2588 5.9711 1 0.082322) 0.8 1.8 0) 
COMMENT                          #100=(CLabel 
COMMENT                                (CWidget 0 (0 0) 1 2 0 0 #48# 268730864 100) 
COMMENT                                (LOGPEN 0 0 0) 1 
COMMENT                                (LOGFONT 46 17 0 0 700 0 0 0 0 3 2 1 34 "Arial") 
COMMENT                                1.74233 0.666667 0 "litR" "@N" 1 9.7588 10.454 0 
COMMENT                                -10 1.44863 1.09896 #99#)) (CObjectList)) 
COMMENT                    #101=(CGroupWidget 
COMMENT                          (CWidget 30 (7 30 0) 1 2 0 0 Nil -372 100) 
COMMENT                          (CObjectList 
COMMENT                           #102=(CPromoterArrow 
COMMENT                                 (CLine 
COMMENT                                  (CWidget 0 (3 #10# 0) 1 2 0 0 #70# 0 100) 
COMMENT                                  (LOGPEN 0 4 128) 6 1.16464 5.94613 6.0334) 0.4 
COMMENT                                 0.082322 1.08464 1.8 1.8 0) 
COMMENT                           #103=(CLabel 
COMMENT                                 (CWidget 0 (0 0) 1 2 0 0 #48# 1667457889 100) 
COMMENT                                 (LOGPEN 0 0 0) 1 
COMMENT                                 (LOGFONT 46 17 0 0 700 0 0 0 0 3 2 1 34 "Arial") 
COMMENT                                 1.74233 0.666667 0 "Ptac" "@N" 1 7.32733 
COMMENT                                 12.1963 0 -10 1.77332 1.09896 #102#)) 
COMMENT                          (CObjectList)) 
COMMENT                    #104=(CGroupWidget 
COMMENT                          (CWidget 33 (7 33 0) 1 2 0 0 Nil 1864393838 100) 
COMMENT                          (CObjectList 
COMMENT                           #105=(CWideArrow 
COMMENT                                 (CWideLine 
COMMENT                                  (CWidget 0 (3 #6# 0) 1 2 0 0 #51# 0 100) 
COMMENT                                  (LOGPEN 0 0 3355545) 1 (LOGBRUSH 0 6724095 0) 
COMMENT                                  1 4.01286 5.08602 1 0.082322) 0.8 1.8 0) 
COMMENT                           #106=(CLabel (CWidget 0 (0 0) 1 2 0 0 #48# 0 100) 
COMMENT                                 (LOGPEN 0 0 0) 1 
COMMENT                                 (LOGFONT 46 17 0 0 700 0 0 0 0 3 2 1 34 "Arial") 
COMMENT                                 1.74233 0.666667 0 "p15ori" "@N" 1 14.7145 
COMMENT                                 -1.74233 0 -10 2.52262 1.09896 #105#)) 
COMMENT                          (CObjectList))) (CObjectList)) 
COMMENT              #107=(CGroupWidget (CWidget 14 (16 0) 1 2 0 0 Nil 1763730796 100) 
COMMENT                    (CObjectList) (CObjectList)) 
COMMENT              #108=(CGroupWidget (CWidget 11 (0 0) 1 2 0 0 Nil 1701605229 100) 
COMMENT                    (CObjectList) (CObjectList)) 
COMMENT              #109=(CGroupWidget (CWidget 12 (0 0) 1 2 0 0 Nil 745434985 100) 
COMMENT                    (CObjectList) (CObjectList))) (CObjectList))) 
COMMENT       (CSeqView 10 10 (CObjectList) (CObList) 1 (CObList)) (CObList) 1650928128 
COMMENT       (CStringList) 1701603654 774504563 (CObList)))
FEATURES             Location/Qualifiers
     rep_origin      1011..1923
                     /vntifkey="33"
                     /label=p15ori
     CDS             3686..4768
                     /vntifkey="4"
                     /label=lacI
     CDS             2011..3201
                     /vntifkey="4"
                     /label=TcR
     CDS             258..863
                     /vntifkey="4"
                     /label=litR
     promoter        205..211
                     /vntifkey="30"
                     /label=Ptac
BASE COUNT     1219 a      1414 c      1417 g      1287 t 
ORIGIN
        1 agcttatcga ctgcacggtg caccaatgct tctggcgtca ggcagccatc ggaagctgtg 
       61 gtatggctgt gcaggtcgta aatcactgca taattcgtgt cgctcaaggc gcactcccgt 
      121 tctggataat gttttttgcg ccgacatcat aacggttctg gcaaatattc tgaaatgagc 
      181 tgttgacaat taatcatcgg ctcgtataat gtgtggaatt gtgagcggat aacaatttca 
      241 cacaggaaac agaattcatg gaaacgatcc aaaaaagacc gagaactagg ctatctccag 
      301 agaaacgaaa agaacaacta cttgatattg cgattgaggt tttttctcaa cgtggtattg 
      361 gtcgtggcgg tcatgcagat atagcagaaa ttgctcaagt atctgttgct acggtattta 
      421 attacttccc aacccgagaa gatctggttg atgatgtatt aaatcgagtt gaacaacaat 
      481 ttcataactt tattctaaat tcaatctcat tagaccgaga tgtacgctct aatcttcact 
      541 ctttactcgt gaacatcata gagacagttc aagtggataa taagtggatt aaagtgtggt 
      601 ttgaatggag cacctctact cgcgaagaag tatggcctct tttcttaagc actcaagtga 
      661 ataaccaaaa agttattcat gatatgtttg ctgaagggat tgagcgtaac gaagtatgta 
      721 atgatcatac ccctgaaaac ttagctaaaa tgcttcatgg gatttgttac tctgtattta 
      781 ttcaagcaaa ccgtaatagc tcttatgaag aactagaaca aacggctaac tgcttcttaa 
      841 atatgctgtg tatttataaa taatggtacc cgggtgatgc tgccaactta ctgatttagt 
      901 gtatgatggt gtttttgagg tgctccagtg gcttctgttt ctatcagctg tccctcctgt 
      961 tcagctactg acggggtggt gcgtaacggc aaaagcaccg ccggacatca gcgctagcgg 
     1021 agtgtatact ggcttactat gttggcactg atgagggtgt cagtgaagtg cttcatgtgg 
     1081 caggagaaaa aaggctgcac cggtgcgtca gcagaatatg tgatacagga tatattccgc 
     1141 ttcctcgctc actgactcgc tacgctcggt cgttcgactg cggcgagcgg aaatggctta 
     1201 cgaacggggc ggagatttcc tggaagatgc caggaagata cttaacaggg aagtgagagg 
     1261 gccgcggcaa agccgttttt ccataggctc cgcccccctg acaagcatca cgaaatctga 
     1321 cgctcaaatc agtggtggcg aaacccgaca ggactataaa gataccaggc gtttccccct 
     1381 ggcggctccc tcgtgcgctc tcctgttcct gcctttcggt ttaccggtgt cattccgctg 
     1441 ttatggccgc gtttgtctca ttccacgcct gacactcagt tccgggtagg cagttcgctc 
     1501 caagctggac tgtatgcacg aaccccccgt tcagtccgac cgctgcgcct tatccggtaa 
     1561 ctatcgtctt gagtccaacc cggaaagaca tgcaaaagca ccactggcag cagccactgg 
     1621 taattgattt agaggagtta gtcttgaagt catgcgccgg ttaaggctaa actgaaagga 
     1681 caagttttgg tgactgcgct cctccaagcc agttacctcg gttcaaagag ttggtagctc 
     1741 agagaacctt cgaaaaaccg ccctgcaagg cggttttttc gttttcagag caagagatta 
     1801 cgcgcagacc aaaacgatct caagaagatc atcttattaa tcagataaaa tatttctaga 
     1861 tttcagtgca atttatctct tcaaatgtag cacctgaagt cagccccata cgatataagt 
     1921 tgtaattctc atgtttgaca gcttatcatc gataagcttt aatgcggtag tttatcacag 
     1981 ttaaattgct aacgcagtca ggcaccgtgt atgaaatcta acaatgcgct catcgtcatc 
     2041 ctcggcaccg tcaccctgga tgctgtaggc ataggcttgg ttatgccggt actgccgggc 
     2101 ctcttgcggg atatcgtcca ttccgacagc atcgccagtc actatggcgt gctgctagcg 
     2161 ctatatgcgt tgatgcaatt tctatgcgca cccgttctcg gagcactgtc cgaccgcttt 
     2221 ggccgccgcc cagtcctgct cgcttcgcta cttggagcca ctatcgacta cgcgatcatg 
     2281 gcgaccacac ccgtcctgtg gatcctctac gccggacgca tcgtggccgg catcaccggc 
     2341 gccacaggtg cggttgctgg cgcctatatc gccgacatca ccgatgggga agatcgggct 
     2401 cgccacttcg ggctcatgag cgcttgtttc ggcgtgggta tggtggcagg ccccgtggcc 
     2461 gggggactgt tgggcgccat ctccttgcat gcaccattcc ttgcggcggc ggtgctcaac 
     2521 ggcctcaacc tactactggg ctgcttccta atgcaggagt cgcataaggg agagcgtcga 
     2581 ccgatgccct tgagagcctt caacccagtc agctccttcc ggtgggcgcg gggcatgact 
     2641 atcgtcgccg cacttatgac tgtcttcttt atcatgcaac tcgtaggaca ggtgccggca 
     2701 gcgctctggg tcattttcgg cgaggaccgc tttcgctgga gcgcgacgat gatcggcctg 
     2761 tcgcttgcgg tattcggaat cttgcacgcc ctcgctcaag ccttcgtcac tggtcccgcc 
     2821 accaaacgtt tcggcgagaa gcaggccatt atcgccggca tggcggccga cgcgctgggc 
     2881 tacgtcttgc tggcgttcgc gacgcgaggc tggatggcct tccccattat gattcttctc 
     2941 gcttccggcg gcatcgggat gcccgcgttg caggccatgc tgtccaggca ggtagatgac 
     3001 gaccatcagg gacagcttca aggatcgctc gcggctctta ccagcctaac ttcgatcact 
     3061 ggaccgctga tcgtcacggc gatttatgcc gcctcggcga gcacatggaa cgggttggca 
     3121 tggattgtag gcgccgccct ataccttgtc tgcctccccg cgttgcgtcg cggtgcatgg 
     3181 agccgggcca cctcgacctg aatggaagcc ggcggcacct cgctaacgga ttcaccactc 
     3241 caagaattgg agccaatcaa ttcttgcgga gaactgtgaa tgcgcaaacc aacccttggc 
     3301 agaacatatc catcgcgtcc gccatctcca gcagccgcac gcggcgcatc tcgggcagcg 
     3361 ttgggtcctg gccacgggtg cgcatgatcg tgctcctgtc gttgaggacc cggctaggct 
     3421 ggcggggttg ccttactggt tagcagaatg aatcaccgat acgcgagcga acgtgaagcg 
     3481 actgctgctg caaaacgtct gcgacctgag caacaacatg aatggtcttc ggtttccgtg 
     3541 tttcgtaaag tctggaaacg cggaagtcgt aaagtctgga aacgcggaag cacaccgcat 
     3601 aaattccgac accatcgaat ggtgcaaaac ctttcgcggt atggcatgat agcgcccgga 
     3661 agagagtcaa ttcagggtgg tgaatgtgaa accagtaacg ttatacgatg tcgcagagta 
     3721 tgccggtgtc tcttatcaga ccgtttcccg cgtggtgaac caggccagcc acgtttctgc 
     3781 gaaaacgcgg gaaaaagtgg aagcggcgat ggcggagctg aattacattc ccaaccgcgt 
     3841 ggcacaacaa ctggcgggca aacagtcgtt gctgattggc gttgccacct ccagtctggc 
     3901 cctgcacgcg ccgtcgcaaa ttgtcgcggc gattaaatct cgcgccgatc aactgggtgc 
     3961 cagcgtggtg gtgtcgatgg tagaacgaag cggcgtcgaa gcctgtaaag cggcggtgca 
     4021 caatcttctc gcgcaacgcg tcagtgggct gatcattaac tatccgctgg atgaccagga 
     4081 tgccattgct gtggaagctg cctgcactaa tgttccggcg ttatttcttg atgtctctga 
     4141 ccagacaccc atcaacagta ttattttctc ccatgaagac ggtacgcgac tgggcgtgga 
     4201 gcatctggtc gcattgggtc accagcaaat cgcgctgtta gcgggcccat taagttctgt 
     4261 ctcggcgcgt ctgcgtctgg ctggctggca taaatatctc actcgcaatc aaattcagcc 
     4321 gatagcggaa cgggaaggcg actggagtgc catgtccggt tttcaacaaa ccatgcaaat 
     4381 gctgaatgag ggcatcgttc ccactgcgat gctggttgcc aacgatcaga tggcgctggg 
     4441 cgcaatgcgc gccattaccg agtccgggct gcgcgttggt gcggatatct cggtagtggg 
     4501 atacgacgat accgaagaca gctcatgtta tatcccgccg ttaaccacca tcaaacagga 
     4561 ttttcgcctg ctggggcaaa ccagcgtgga ccgcttgctg caactctctc agggccaggc 
     4621 ggtgaagggc aatcagctgt tgcccgtctc actggtgaaa agaaaaacca ccctggcgcc 
     4681 caatacgcaa accgcctctc cccgcgcgtt ggccgattca ttaatgcagc tggcacgaca 
     4741 ggtttcccga ctggaaagcg ggcagtgagc gcaacgcaat taatgtgagt tagctcactc 
     4801 attaggcacc ccaggcttta cactttatgc ttccggctcg tatgttgtgt ggaattgtga 
     4861 gcggataaca atttcacaca ggaaacagct atgaccatga ttacggattc actggccgtc 
     4921 gttttacaac gtcgtgactg ggaaaaccct ggcgttaccc aacttaatcg ccttgcagca 
     4981 catccccctt tcgccagctg gcgtaatagc gaagaggccc gcaccgatcg cccttcccaa 
     5041 cagttgcgca gcctgaatgg cgaatggcgc tttgcctggt ttccggcacc agaagcggtg 
     5101 ccggaaagct ggctggagtg cgatcttcct gaggccgata ctgtcgtcgt cccctcaaac 
     5161 tggcagatgc acggttacga tgcgcccatc tacaccaacg taacctatcc cattacggtc 
     5221 aatccgccgt ttgttcccac ggagaatccg acgggttgtt actcgctcac atttaatgtt 
     5281 gatgaaagct ggctacagga aggccagacg cgaattattt ttgatggcgt tggaatt 
//
